# Supplementary material for: Endometrial Cancer Incidence in Endometriosis and Adenomyosis
Source: Cancers (Basel). 2021 Sep 13;13(18):4592. doi: 10.3390/cancers13184592 (PMC8464914; doi:10.3390/cancers13184592)
Supplement: Supplementary file 1 [file cancers-13-04592-s001.zip]

Archive with 1 entries (1 files):
- cancers-1314014-supplementary.pdf
